# Supplementary material for: Gene–Environment Interactions in Irrational Beliefs: The Roles of Childhood Adversity and Multiple Candidate Genes
Source: Int J Mol Sci. 2024 Apr 10;25(8):4206. doi: 10.3390/ijms25084206 (PMC11050227; doi:10.3390/ijms25084206)
Supplement: Supplementary file 1 [file ijms-25-04206-s001.zip]

Archive with 2 entries (2 files):
- Supplementary_Images.pdf
- Supplementary_Tables SUBMIT R2.pdf
